# Supplementary material for: Maternal Diet Quality and Multivitamin Intake During Pregnancy Interact in the Association with Offspring Neurodevelopment at 2 Years of Age
Source: Nutrients. 2025 Jun 17;17(12):2020. doi: 10.3390/nu17122020 (PMC12196225; doi:10.3390/nu17122020)
Supplement: Supplementary file 1 [file nutrients-17-02020-s001.zip]

Archive with 1 entries (1 files):
- nutrients-3613381-supplementary.pdf
